# Supplementary material for: Impact of specialist palliative care on utilization of healthcare and social services at the end-of-life: a nationwide register-based cohort study
Source: Eur J Public Health. 2025 May 28;35(5):828–34. doi: 10.1093/eurpub/ckaf044 (PMC12529283; doi:10.1093/eurpub/ckaf044)
Supplement: ckaf044_Supplementary_Data [file ckaf044_supplementary_data.zip]

Archive with 3 entries (2 files):
- ckaf044_Supplementary_Data/
- ckaf044_Supplementary_Data/ejph-2024-12-om-0939-File006.docx
- ckaf044_Supplementary_Data/ejph-2024-12-om-0939-File007 (3).tiff
